# Supplementary material for: Effects of Altering Magnesium Metal Surfaces on Degradation In Vitro and In Vivo during Peripheral Nerve Regeneration
Source: Materials (Basel). 2023 Jan 30;16(3):1195. doi: 10.3390/ma16031195 (PMC9920421; doi:10.3390/ma16031195)
Supplement: Supplementary file 1 [file materials-16-01195-s001.zip]

Archive with 1 entries (1 files):
- materials-2156967-supplementary.pdf
